# Supplementary material for: Cerebral palsy in children in Kampala, Uganda: clinical subtypes, motor function and co-morbidities
Source: BMC Res Notes. 2015 Apr 23;8:166. doi: 10.1186/s13104-015-1125-9 (PMC4421914; doi:10.1186/s13104-015-1125-9)
Supplement: Additional file 1: Table S1. — The Surveillance of Cerebral Palsy in Europe (SCPE) Cerebral Palsy classification. [file 13104_2015_1125_MOESM1_ESM.xlsx]

## Sheet: Sheet1
Additional File 1: The Surveillance of Cerebral Palsy in Europe (SCPE) Cerebral Palsy classification#.
Group of CP classification (based on the predominant neurological finding)	Additional Features	SCPE Classification
SPASTIC
Increased muscle tone with one side of the body involved.	2 limbs involved on same side of body- either Left or the Right side.	Unilateral Spastic CP
Increased muscle tone with two sides of the body involved.	Limbs on both sides of the body involved.	Bilateral Spastic CP
	4 limbs involved
	3 limbs involved
ATAXIC
Loss of organised muscular coordination, so that movements are performed with unusual strength, pattern and accuracy.	Generalised hypotonia with signs of ataxia.	Ataxic
DYSKINETIC
Varying muscle tone with involuntary, repetitive movements at times combined with primitive reflex patterns.	Mainly dystonic- dominated by both stiff movements and increased tone	Dystonic
	Mainly choreoathetotic- dominated by both stormy movements and decreased tone.	Choreo-athetotic.
NOT ABLE TO FIT IN ANY OF THE GROUPS ABOVE		Non-classifiable
# Adapted from SCPE Collaborative Group. Surveillance of cerebral palsy in Europe: a collaboration of cerebral palsy surveys and registers (6).
