# Supplementary material for: Cerebral palsy in children in Kampala, Uganda: clinical subtypes, motor function and co-morbidities
Source: BMC Res Notes. 2015 Apr 23;8:166. doi: 10.1186/s13104-015-1125-9 (PMC4421914; doi:10.1186/s13104-015-1125-9)
Supplement: Additional file 2: Table S2. — Levels of Gross and Fine Motor Function and Differentiating Criteria. [file 13104_2015_1125_MOESM2_ESM.xlsx]

## Sheet: Sheet1
	Additional Table 2: The Levels of Gross and Fine Motor Function and Differentiating Criteria:
	GROSS MOTOR FUNCTION
	LEVEL I	Mildly Affected	Sits without support, at best walks without restrictions indoors, with limitations in walking outdoors and in the community, no use of an assistive mobility device.
	LEVEL II	Moderately Affected	Sits with external support or adult assistance, at best, walks short distances indoors with help of furniture or use of an assistive mobility device. Transportation is needed outdoors and in the community.
	LEVEL III	Severely Affected	Unable to sit even with support, unable to walk. No means of independent movement. Transportation is needed both in and outdoors
	FINE MOTOR FUNCTION
	LEVEL I	Mildly Affected	Limitations in more advanced skills for either hands or one hand manipulates without restrictions, while other hand has only ability to grasp.
	LEVEL II	Moderately Affected	Both hands can grasp but one hand has less functional ability or worse.
	LEVEL III	Severely Affected	Both hands only the ability to hold or worse.
