# Supplementary material for: Cerebral palsy in children in Kampala, Uganda: clinical subtypes, motor function and co-morbidities
Source: BMC Res Notes. 2015 Apr 23;8:166. doi: 10.1186/s13104-015-1125-9 (PMC4421914; doi:10.1186/s13104-015-1125-9)
Supplement: Additional file 4: Table S3. — Clinical type of CP and Level of Fine Motor Function Compared with Development of the Finger Feeding Function. [file 13104_2015_1125_MOESM4_ESM.xlsx]

## Sheet: Sheet1
Additional Table 3: Clinical type of CP and Level of Fine Motor Function Compared with Development of the Finger Feeding Function:
	Normal development of finger feeding	Delayed development of finger feeding	Reported unable to finger feed	Finger feeding development unknown
CLINICAL TYPE OF CP
BILATERAL CP	22(35.5%)	10(16.1%)	29(46.8%)	1(1.6%)	62(100.0%)
UNILATERAL CP	15(46.9%)	11(34.4%)	2(6.3%)	4(12.5%)	32(100.0%)
DYSKINECTIC CP	0 (0%)	0(0%)	17(100.0%)	0(0%)	17(100.0%)
ATAXIC CP	4(30.8%)	6(46.2%)	3(23.1%)	0(0%)	13(100.0%)
UNCLASSIFIED CP	5(45.5%)	3(27.3%)	2(18.2%)	1(9.1%)	11(100.0%)
LEVEL OF FINE MOTOR FUNCTION
MILD LEVEL	26(51.0%)	18(35.3%)	2(3.9%)	5(9.8%)	51(100.0%)
MODERATE LEVEL	17 (51.5%)	11 (33.3%)	5 (15.2%)	0 (0%)	33(100.0%)
SEVERE LEVEL	3 (5.9%)	1 (2.0%)	46 (90.2%)	1(1.9%)	51(100.0%)
CP- Cerebral palsy
