# Supplementary material for: Cerebral palsy in children in Kampala, Uganda: clinical subtypes, motor function and co-morbidities
Source: BMC Res Notes. 2015 Apr 23;8:166. doi: 10.1186/s13104-015-1125-9 (PMC4421914; doi:10.1186/s13104-015-1125-9)
Supplement: Additional file 5: Table S4. — Associations between the co-morbidities and the outcomes of bilateral spastic CP, severe gross motor and fine motor functions. [file 13104_2015_1125_MOESM5_ESM.xlsx]

## Sheet: Sheet1
	Additional Table 4: Associations between the co-morbidities and the outcomes of bilateral spastic CP, severe gross motor and fine motor functions.
	Co-morbidity Variable		Bilateral Spastic CP N (%)	Unadjusted	Adjusted
				OR (95% CI) p value	OR (95% CI) p value
	Epilepsy	Yes	30 (48.4)	0.7 (0.3-1.5) 0.603
		No	32 (51.6)
	Speech/Language disorders	Yes	32 (51.6)	3.2 (1.5-6.7) 0.001	0.3 (0.1-0.6) 0.001*
		No	30 (48.4)
	Visual Impairments	Yes	24 (38.7)	2.2 (1.0-4.7) 0.039	0.6 (0.2-1.3) 0.218
		No	38 (61.3)
	Hearing Impairments	Yes	11 (17.7)	1.3 (0.5-3.4) 0.635
		No	51 (82.3)
	Signs- Anxiety/ Depression	Yes	10 (16.1)	0.6 (0.2-1.6) 0.512
		No	52 (83.9)
	Signs- Attention Deficit/ Hyperactivity	Yes	22 (35.5)	1.1 (0.5-2.2) 0.856
		No	40 (64.5)
	Signs Learning Disability	Yes	51 (82.3)	2.0 (0.8-4.5) 0.111	0.7 (0.3-1.8) 0.535
		No	11 (17.7)
	Signs- Autism Spectrum Disorders	Yes	12 (19.4)	1.5 (0.6-3.5) 0.314
		No	50 (80.6)
			Severe Gross Motor Function N (%)
	Epilepsy	Yes	24 (57.1)	0.4 (0.2-1.0) 0.065	0.7 (0.3-1.6) 0.487
		No	18 (42.9)
	Speech and Language disorders	Yes	23 (54.8)	2.9 (1.3-6.2) 0.007	0.4 (0.1-0.9) 0.033*
		No	19 (45.2)
	Visual Impairments	Yes	18 (42.9)	2.4 (1.1-5.2) 0.027	0.6 (0.2-1.3) 0.240
		No	24 (57.1)
	Hearing Impairments	Yes	9 (21.4)	1.8 (0.7-4.7) 0.304
		No	33 (78.6)
	Signs- Anxiety/ Depression	Yes	8 (19.0)	0.9 (0.3-2.4) 1.000
		No	34 (81.0)
	Signs- Attention Deficit/ Hyperactivity	Yes	12 (28.6)	0.6 (0.3-1.5) 0.435
		No	30 (71.4)
	Signs Learning Disability	Yes	38 (90.5)	4.3 (1.4-13.1) 0.009	0.3 (0.09-0.9) 0.043*
		No	4 (9.5)
	Signs- Autism Spectrum Disorders	Yes	10 (23.8)	0.9 (0.4-2.3) 1.000
		No	32 (76.2)
			Severe Fine Motor Function N (%)
	Epilepsy	Yes	33 (64.7)	0.2 (0.1-0.5) 0.001	0.4 (0.1-1.0) 0.078
		No	18 (35.3)
	Speech and Language disorders	Yes	32 (62.7)	6.7 (2.8-13.3) <0.001	0.3 (0.1-0.7) 0.007*
		No	19 (37.3)
	Visual Impairments	Yes	26 (51.0)	5.2 (2.3-11.5) <0.001	0.3 (0.1-0.8) 0.018*
		No	25(49.0)
	Hearing Impairments	Yes	12 (23.5)	2.5 (0.9-6.6) 0.054	1.2 (0.3-4.0) 0.728
		No	39 (76.5)
	Signs- Anxiety/ Depression	Yes	8 (15.7)	0.6 (0.2-1.7) 0.502
		No	43 (84.3)
	Signs- Attention Deficit/ Hyperactivity	Yes	14 (27.5)	0.6 (0.2-1.3) 0.262
		No	37 (72.5)
	Signs Learning Disability	Yes	50 (98.0)	30.7(4.0-233.7) <0.001	0.05(0.0-0.4) 0.006*
		No	1 (2.0)
	Signs- Autism Spectrum Disorders	Yes	15 (29.4)	0.6 (0.2-1.3) 0.297
		No	36 (70.6)
	* P value p<0.05 Significant difference; OR-Odds Ratio; CI- Confidence Interval
	The association of each co-morbidity was compared dichotomously between bilateral spastic or all other CP subtypes (grouped together) by Pearson X2analysis and similarly between the gross and fine motor function grouped dichotomously into ‘non-severe (levels mild and moderate) and ‘severe’ (severe levels) subsets. The hypothesis being the more severe the clinical type or motor function the more t…
